# Supplementary material for: Exercise Promotes Pro-Apoptotic Ceramide Signaling in a Mouse Melanoma Model
Source: Cancers (Basel). 2022 Sep 2;14(17):4306. doi: 10.3390/cancers14174306 (PMC9454537; doi:10.3390/cancers14174306)
Supplement: Supplementary file 1 [file cancers-14-04306-s001.zip]

Archive with 3 entries (3 files):
- Supplementary Table S3_IPA canonical pathway.xls
- Supplementary Tables S1 and S2.xlsx
- Supplementary_Material_Figures S1-S5_Table S4_JL.pdf
