# Supplementary material for: Exercise Promotes Pro-Apoptotic Ceramide Signaling in a Mouse Melanoma Model
Source: Cancers (Basel). 2022 Sep 2;14(17):4306. doi: 10.3390/cancers14174306 (PMC9454537; doi:10.3390/cancers14174306)
Supplement: Supplementary file 1 [file cancers-14-04306-s001.zip › Supplementary Table S3_IPA canonical pathway.xls]

## Sheet: Supplementary Table S3
Supplementary Table S3; Enriched cannonical pathways in IPA
Enriched canonical pathways in upregulated molecules in Ex compared to Con.
Ingenuity Canonical Pathways	-log(p-value)	Ratio	Molecules
Autophagy	8.61	0.0465	CREB1,DAPK2,FOXO3,IRS2,MAP2K1,PRKAA1,PRKAA2,TP53,UVRAG,WIPI2
Cell Cycle: G2/M DNA Damage Checkpoint Regulation	7.81	0.12	AURKA,CCNB1,CDC25C,PLK1,TP53,WEE1
Molecular Mechanisms of Cancer	7.56	0.0268	AURKA,BAK1,BID,BIRC3,CASP3,CASP7,CDC25C,CDH1,MAP2K1,PAK4,PTPN11,TP53
Apoptosis Signaling	7.25	0.0673	BAK1,BID,BIRC3,CASP3,CASP7,MAP2K1,TP53
HER-2 Signaling in Breast Cancer	7.19	0.0396	CASP3,CASP7,EGFR,FOXO3,MAP2K1,PDK1,PGR,TP53,YES1
Estrogen Receptor Signaling	6.98	0.027	CREB1,EGFR,EIF4EBP1,FOXO3,MAP2K1,NDUFB4,PGR,PRKAA1,PRKAA2,SDHA,TP53
WNT/β-catenin Signaling	6.95	0.0462	CD44,CDH1,CDH2,CDH3,POU5F1,SOX17,SOX2,TP53
Sirtuin Signaling Pathway	6.27	0.0308	CDH1,FOXO3,H3C3,NDUFB4,PDK1,PRKAA1,PRKAA2,SDHA,TP53
Endocannabinoid Cancer Inhibition Pathway	6.23	0.0476	CASP3,CASP7,CDH1,CREB1,MAP2K1,PRKAA1,PRKAA2
TNFR1 Signaling	6.09	0.0962	BID,BIRC3,CASP3,CASP7,PAK4
UVB-Induced MAPK Signaling	6.09	0.0962	EGFR,EIF4EBP1,H3C3,MAP2K1,TP53
Cancer Drug Resistance By Drug Efflux	5.85	0.0862	FOXO3,MAP2K1,PDK1,TP53,YBX1
Induction of Apoptosis by HIV1	5.6	0.0769	BAK1,BID,BIRC3,CASP3,TP53
IL-15 Production	5.46	0.0488	DDR1,EGFR,EPHA2,KIT,MAP2K1,YES1
Pulmonary Healing Signaling Pathway	5.35	0.0352	CCNB1,CDC25C,CDH1,EGFR,PRKAA1,PRKAA2,YES1
ID1 Signaling Pathway	5.33	0.035	ACVRL1,AURKA,EGFR,FOXO3,POU5F1,TP53,YES1
Thyroid Cancer Signaling	5.18	0.0633	CDH1,IRS2,MAP2K1,PDK1,TP53
TWEAK Signaling	5.16	0.108	BID,BIRC3,CASP3,CASP7
Pulmonary Fibrosis Idiopathic Signaling Pathway	4.89	0.0245	CDH1,CDH2,COL6A1,EGFR,EIF4EBP1,FOXO3,MAP2K1,TP53
Osteoarthritis Pathway	4.86	0.0297	ACVRL1,CASP3,CASP7,CREB1,FOXO3,PRKAA1,PRKAA2
Epithelial Adherens Junction Signaling	4.85	0.0382	CDH1,CDH2,EGFR,PAK4,PRKAA1,PRKAA2
PFKFB4 Signaling Pathway	4.71	0.0833	CREB1,HK1,MAP2K1,TP53
ATM Signaling	4.7	0.0505	BID,CCNB1,CDC25C,CREB1,TP53
Glucocorticoid Receptor Signaling	4.66	0.0172	CREB1,EGFR,FOXO3,H3C3,MAP2K1,NDUFB4,PGR,PRKAA1,PRKAA2,SDHA
Mouse Embryonic Stem Cell Pluripotency	4.6	0.0481	MAP2K1,POU5F1,PTPN11,SOX2,TP53
Enriched cannonical pathways in downregulated molecules in Ex compared to Con.
Ingenuity Canonical Pathways	-log(p-value)	Ratio	Molecules
UVB-Induced MAPK Signaling	22.6	0.25	AKT1,EIF4E,EIF4EBP1,MAPK11,MAPK12,MAPK13,MAPK14,MTOR,PRKCA,PRKCB,PRKCD,PRKCE,PRKCH
FLT3 Signaling in Hematopoietic Progenitor Cells	21.8	0.171	AKT1,AKT2,AKT3,EIF4E,EIF4EBP1,MAPK11,MAPK12,MAPK13,MAPK14,MTOR,PDPK1,RPS6KA1,STAT1,STAT3
Fc Epsilon RI Signaling	21.3	0.127	AKT1,AKT2,AKT3,LYN,MAPK11,MAPK12,MAPK13,MAPK14,PDPK1,PRKCA,PRKCB,PRKCD,PRKCE,PRKCH,VAV1
Pulmonary Healing Signaling Pathway	21.2	0.0854	BRAF,JAG1,LYN,MAPK11,MAPK12,MAPK13,MAPK14,PRKAA1,PRKAA2,PRKCA,PRKCB,PRKCD,PRKCE,PRKCH,STAT3,WWTR1,YAP1
HER-2 Signaling in Breast Cancer	20.2	0.0749	AKT1,AKT2,AKT3,BRAF,CCNE1,LYN,MDM2,MTOR,PRKCA,PRKCB,PRKCD,PRKCE,PRKCH,PTEN,RB1,RPS6,STAT3
Role of Tissue Factor in Cancer	19.6	0.121	AKT1,AKT2,AKT3,EIF4E,LYN,MAPK11,MAPK12,MAPK13,MAPK14,MTOR,PAK1,PRKCA,PTEN,RPS6KA1
mTOR Signaling	19	0.0755	AKT1,AKT2,AKT3,EIF4E,EIF4EBP1,MTOR,PDPK1,PRKAA1,PRKAA2,PRKCA,PRKCB,PRKCD,PRKCE,PRKCH,RPS6,RPS6KA1
ERBB Signaling	19	0.138	AKT1,MAPK11,MAPK12,MAPK13,MAPK14,MTOR,PAK1,PDPK1,PRKCA,PRKCB,PRKCD,PRKCE,PRKCH
IL-12 Signaling and Production in Macrophages	18.6	0.103	AKT1,AKT2,AKT3,IRF1,MAPK11,MAPK12,MAPK13,MAPK14,PRKCA,PRKCB,PRKCD,PRKCE,PRKCH,STAT1
EGF Signaling	18	0.2	AKT1,AKT2,AKT3,MAPK11,MAPK12,MAPK13,MAPK14,MTOR,PRKCA,STAT1,STAT3
Molecular Mechanisms of Cancer	18	0.0425	AKT1,AKT2,AKT3,ATM,BRAF,CCNE1,CDK1,MAPK11,MAPK12,MAPK13,MAPK14,MDM2,PAK1,PRKCA,PRKCB,PRKCD,PRKCE,PRKCH,RB1
Type II Diabetes Mellitus Signaling	17.8	0.0915	ACSL1,AKT1,AKT2,AKT3,MAPK12,MTOR,PDPK1,PRKAA1,PRKAA2,PRKCA,PRKCB,PRKCD,PRKCE,PRKCH
RAR Activation	17.6	0.0735	AKT1,AKT2,AKT3,CSK,MAPK11,MAPK12,MAPK13,MAPK14,PDPK1,PRKCA,PRKCB,PRKCD,PRKCE,PRKCH,PTEN
IL-22 Signaling	17.6	0.375	AKT1,AKT2,AKT3,MAPK11,MAPK12,MAPK13,MAPK14,STAT1,STAT3
HIF1α Signaling	17.5	0.0721	AKT1,AKT2,AKT3,BRAF,EIF4E,EIF4EBP1,MDM2,MTOR,PRKCA,PRKCB,PRKCD,PRKCE,PRKCH,RPS6,STAT3
Fcγ Receptor-mediated Phagocytosis in Macrophages and Monocytes	17.1	0.128	AKT1,AKT2,AKT3,LYN,PAK1,PRKCA,PRKCB,PRKCD,PRKCE,PRKCH,PTEN,VAV1
Oxytocin Signaling Pathway	17.1	0.0569	AKT1,AKT2,AKT3,GJA1,MAPK11,MAPK12,MAPK13,MAPK14,MYH9,PRKAA1,PRKAA2,PRKCA,PRKCB,PRKCD,PRKCE,PRKCH
CLEAR Signaling Pathway	17	0.0561	AKT1,AKT2,AKT3,MAPK11,MAPK12,MAPK13,MAPK14,MITF,MTOR,PRKAA1,PRKAA2,PRKCA,PRKCB,PRKCD,PRKCE,PRKCH
Apelin Cardiomyocyte Signaling Pathway	16.8	0.121	AKT1,AKT2,AKT3,MAPK11,MAPK12,MAPK13,MAPK14,PRKCA,PRKCB,PRKCD,PRKCE,PRKCH
Senescence Pathway	16.7	0.0539	AKT1,AKT2,AKT3,ATM,BRAF,CCNE1,CDK1,EIF4E,EIF4EBP1,MAPK12,MAPK14,MDM2,MTOR,PTEN,RAD50,RB1
Production of Nitric Oxide and Reactive Oxygen Species in Macrophages	16.4	0.0733	AKT1,AKT2,AKT3,IRF1,MAPK11,MAPK12,MAPK13,MAPK14,PRKCA,PRKCB,PRKCD,PRKCE,PRKCH,STAT1
UVC-Induced MAPK Signaling	16.3	0.196	BRAF,MAPK11,MAPK12,MAPK13,MAPK14,PRKCA,PRKCB,PRKCD,PRKCE,PRKCH
IL-7 Signaling Pathway	16.2	0.141	AKT1,AKT2,AKT3,LYN,MAPK11,MAPK12,MAPK13,MAPK14,MCL1,PDPK1,STAT1
IL-3 Signaling	16.1	0.139	AKT1,AKT2,AKT3,PAK1,PRKCA,PRKCB,PRKCD,PRKCE,PRKCH,STAT1,STAT3
Pulmonary Fibrosis Idiopathic Signaling Pathway	16	0.0491	AKT1,AKT2,AKT3,BRAF,EIF4EBP1,JAG1,MAPK11,MAPK12,MAPK13,MAPK14,MTOR,PTEN,RPS6KA1,STAT3,WWTR1,YAP1
Enriched cannonical pathways in upregulated molecules in Doxo compared to Con.
Ingenuity Canonical Pathways	-log(p-value)	Ratio	Molecules
UVB-Induced MAPK Signaling	19.1	0.192	BAD,EGFR,JUN,MTOR,PRKCA,PRKCB,PRKCD,PRKCE,PRKCH,PRKCQ
Thrombopoietin Signaling	18.2	0.159	GAB2,JUN,PLCG1,PRKCA,PRKCB,PRKCD,PRKCE,PRKCH,PRKCQ,STAT3
HER-2 Signaling in Breast Cancer	17.7	0.0573	BAD,EGFR,JUN,MTOR,PLCG1,PRKCA,PRKCB,PRKCD,PRKCE,PRKCH,PRKCQ,RELA,STAT3
Erythropoietin Signaling Pathway	17.2	0.0678	BAD,BCL2L1,JUN,MTOR,PLCG1,PRKCA,PRKCB,PRKCD,PRKCE,PRKCH,PRKCQ,RELA
IL-3 Signaling	17.1	0.127	BAD,GAB2,JUN,PRKCA,PRKCB,PRKCD,PRKCE,PRKCH,PRKCQ,STAT3
Huntington's Disease Signaling	16.5	0.0459	BAX,BCL2L1,CREB1,EGFR,JUN,MTOR,PRKCA,PRKCB,PRKCD,PRKCE,PRKCH,PRKCQ,SDHA
ERBB Signaling	16.3	0.106	EGFR,JUN,MTOR,PLCG1,PRKCA,PRKCB,PRKCD,PRKCE,PRKCH,PRKCQ
IL-8 Signaling	16.3	0.0571	BAX,BCL2L1,EGFR,JUN,MTOR,PRKCA,PRKCB,PRKCD,PRKCE,PRKCH,PRKCQ,RELA
Estrogen Receptor Signaling	16	0.0343	BAD,CREB1,EGFR,JUN,MTOR,PLCG1,PRKCA,PRKCB,PRKCD,PRKCE,PRKCH,PRKCQ,RELA,SDHA
Hepatic Fibrosis Signaling Pathway	15.8	0.0333	CREB1,JUN,MTOR,PLCG1,PRKCA,PRKCB,PRKCD,PRKCE,PRKCH,PRKCQ,RELA,RIPK1,SDHA,STAT3
Neuregulin Signaling	15.3	0.0855	BAD,EGFR,MTOR,PLCG1,PRKCA,PRKCB,PRKCD,PRKCE,PRKCH,PRKCQ
Renin-Angiotensin Signaling	15.1	0.082	JUN,PLCG1,PRKCA,PRKCB,PRKCD,PRKCE,PRKCH,PRKCQ,RELA,STAT3
14-3-3-mediated Signaling	15	0.0787	BAD,BAX,JUN,PLCG1,PRKCA,PRKCB,PRKCD,PRKCE,PRKCH,PRKCQ
GNRH Signaling	14.9	0.0573	CREB1,EGFR,JUN,PRKCA,PRKCB,PRKCD,PRKCE,PRKCH,PRKCQ,PXN,RELA
HGF Signaling	14.8	0.0758	JUN,PLCG1,PRKCA,PRKCB,PRKCD,PRKCE,PRKCH,PRKCQ,PXN,STAT3
p70S6K Signaling	14.8	0.0758	BAD,EGFR,MTOR,PLCG1,PRKCA,PRKCB,PRKCD,PRKCE,PRKCH,PRKCQ
P2Y Purigenic Receptor Signaling Pathway	14.8	0.0752	CREB1,JUN,PLCG1,PRKCA,PRKCB,PRKCD,PRKCE,PRKCH,PRKCQ,RELA
LPS-stimulated MAPK Signaling	14.7	0.106	CREB1,JUN,PRKCA,PRKCB,PRKCD,PRKCE,PRKCH,PRKCQ,RELA
Prolactin Signaling	14.6	0.105	JUN,PLCG1,PRKCA,PRKCB,PRKCD,PRKCE,PRKCH,PRKCQ,STAT3
HIF1α Signaling	14.5	0.0529	HK1,JUN,MTOR,PLCG1,PRKCA,PRKCB,PRKCD,PRKCE,PRKCH,PRKCQ,STAT3
UVC-Induced MAPK Signaling	14.5	0.157	EGFR,JUN,PRKCA,PRKCB,PRKCD,PRKCE,PRKCH,PRKCQ
Fcγ Receptor-mediated Phagocytosis in Macrophages and Monocytes	14.2	0.0957	GAB2,PLCG1,PRKCA,PRKCB,PRKCD,PRKCE,PRKCH,PRKCQ,PXN
Role of Macrophages, Fibroblasts and Endothelial Cells in Rheumatoid Arthritis	14	0.0366	CREB1,JUN,PLCG1,PRKCA,PRKCB,PRKCD,PRKCE,PRKCH,PRKCQ,RELA,RIPK1,STAT3
Cholecystokinin/Gastrin-mediated Signaling	13.3	0.0756	EGFR,JUN,PRKCA,PRKCB,PRKCD,PRKCE,PRKCH,PRKCQ,PXN
Growth Hormone Signaling	13.3	0.113	PLCG1,PRKCA,PRKCB,PRKCD,PRKCE,PRKCH,PRKCQ,STAT3
Enriched cannonical pathways in downregulated molecules in Doxo compared to Con.
Ingenuity Canonical Pathways	-log(p-value)	Ratio	Molecules
Senescence Pathway	8.25	0.0269	ATR,CDK1,E2F1,MAPK7,RAD50,RAF1,SMAD4,VHL
Hereditary Breast Cancer Signaling	7.4	0.0423	ATR,CDK1,E2F1,MSH2,RAD50,RAD51
Role of BRCA1 in DNA Damage Response	7.08	0.0625	ATR,E2F1,MSH2,RAD50,RAD51
ATM Signaling	6.61	0.0505	ATR,CDK1,RAD50,RAD51,TRIM28
Role of CHK Proteins in Cell Cycle Checkpoint Control	5.94	0.0702	ATR,CDK1,E2F1,RAD50
Molecular Mechanisms of Cancer	5.66	0.0157	ATR,CDH1,CDK1,E2F1,GLI1,RAF1,SMAD4
Sirtuin Signaling Pathway	5.57	0.0205	CDH1,E2F1,KAT2A,MAPK7,NDUFB4,TRIM28
Cyclins and Cell Cycle Regulation	5.26	0.0476	ATR,CDK1,E2F1,RAF1
Chronic Myeloid Leukemia Signaling	4.84	0.0374	E2F1,MECOM,RAF1,SMAD4
Pancreatic Adenocarcinoma Signaling	4.57	0.0317	E2F1,RAD51,RAF1,SMAD4
Gα12/13 Signaling	4.47	0.0301	CDH1,CDH3,MAPK7,RAF1
Melanoma Signaling	4.34	0.06	CDH1,E2F1,RAF1
Cell Cycle: G2/M DNA Damage Checkpoint Regulation	4.34	0.06	ATR,CDK1,PKMYT1
Cell Cycle Control of Chromosomal Replication	4.19	0.0536	CDC6,CDK1,RPA2
Ovarian Cancer Signaling	4.18	0.0253	E2F1,MSH2,RAD51,RAF1
GADD45 Signaling	4.1	0.05	ATR,CDK1,SMAD4
Pulmonary Fibrosis Idiopathic Signaling Pathway	4.09	0.0153	CDH1,COL6A1,GLI1,RAF1,SMAD4
Cell Cycle: G1/S Checkpoint Regulation	3.94	0.0441	ATR,E2F1,SMAD4
DNA Double-Strand Break Repair by Homologous Recombination	3.77	0.143	RAD50,RAD51
DNA damage-induced 14-3-3σ Signaling	3.5	0.105	ATR,CDK1
Apoptosis Signaling	3.4	0.0288	CDK1,PLCG2,RAF1
Bladder Cancer Signaling	3.26	0.0259	CDH1,E2F1,RAF1
Estrogen-mediated S-phase Entry	3.23	0.0769	CDK1,E2F1
NGF Signaling	3.21	0.025	MAPK7,PLCG2,RAF1
Glioma Signaling	3.17	0.0242	E2F1,PLCG2,RAF1
Enriched cannonical pathways in upregulated molecules in Ex+Doxo compared to Con.
Ingenuity Canonical Pathways	-log(p-value)	Ratio	Molecules
UVA-Induced MAPK Signaling	12.3	0.0816	BCL2L1,EGFR,MTOR,PLCG1,RPS6KA1,RPS6KA2,RPS6KA3,TP53
FLT3 Signaling in Hematopoietic Progenitor Cells	11	0.0854	BAD,CREB1,MTOR,RPS6KA1,RPS6KA2,RPS6KA3,STAT3
AMPK Signaling	10.7	0.0369	ACACA,ACACB,CREB1,GYS1,IRS1,MTOR,PRKAA1,PRKAA2,TSC2
Role of Tissue Factor in Cancer	9.89	0.0603	BCL2L1,EGFR,MTOR,RPS6KA1,RPS6KA2,RPS6KA3,TP53
NGF Signaling	9.78	0.0583	BAX,CREB1,PLCG1,RPS6KA1,RPS6KA2,RPS6KA3,TP53
mTOR Signaling	9.64	0.0377	IRS1,MTOR,PRKAA1,PRKAA2,RPS6KA1,RPS6KA2,RPS6KA3,TSC2
Pulmonary Fibrosis Idiopathic Signaling Pathway	9.63	0.0276	ARAF,BAX,EGFR,MTOR,RPS6KA1,RPS6KA2,RPS6KA3,STAT3,TP53
Autophagy	9.59	0.0372	BAD,CREB1,IRS1,MTOR,PRKAA1,PRKAA2,TP53,TSC2
Growth Hormone Signaling	9.4	0.0845	IRS1,PLCG1,RPS6KA1,RPS6KA2,RPS6KA3,STAT3
HER-2 Signaling in Breast Cancer	9.4	0.0352	ARAF,BAD,EGFR,MTOR,PLCG1,STAT3,TP53,TSC2
MSP-RON Signaling In Cancer Cells Pathway	9.31	0.05	ARAF,CREB1,EGFR,MTOR,RPS6KA2,RPS6KA3,STAT3
ERK5 Signaling	9.29	0.0811	BAD,CREB1,EGFR,RPS6KA1,RPS6KA2,RPS6KA3
Estrogen Receptor Signaling	8.77	0.0221	BAD,CREB1,EGFR,MTOR,PLCG1,PRKAA1,PRKAA2,SDHA,TP53
CLEAR Signaling Pathway	8.62	0.0281	CREB1,EGFR,MTOR,PLCG1,PRKAA1,PRKAA2,TP53,TSC2
Apoptosis Signaling	8.39	0.0577	BAD,BAX,BCL2L1,PLCG1,RPS6KA1,TP53
UVB-Induced MAPK Signaling	8.18	0.0962	BAD,EGFR,MTOR,RPS6KA3,TP53
ERK/MAPK Signaling	8	0.0324	ARAF,BAD,CREB1,PLCG1,PXN,RPS6KA1,STAT3
CNTF Signaling	7.97	0.0877	MTOR,RPS6KA1,RPS6KA2,RPS6KA3,STAT3
Pancreatic Adenocarcinoma Signaling	7.89	0.0476	ABL1,BAD,BCL2L1,EGFR,STAT3,TP53
Ferroptosis Signaling Pathway	7.77	0.0455	ACACA,ARAF,PRKAA1,PRKAA2,STAT3,TP53
Huntington's Disease Signaling	7.19	0.0247	BAX,BCL2L1,CREB1,EGFR,MTOR,SDHA,TP53
Sirtuin Signaling Pathway	7.1	0.024	BAX,MTOR,PRKAA1,PRKAA2,SDHA,STAT3,TP53
Non-Small Cell Lung Cancer Signaling	6.87	0.0532	ABL1,BAD,EGFR,PLCG1,TP53
Melanocyte Development and Pigmentation Signaling	6.78	0.051	CREB1,PLCG1,RPS6KA1,RPS6KA2,RPS6KA3
PI3K/AKT Signaling	6.71	0.0302	BAD,BCL2L1,GYS1,MTOR,TP53,TSC2
Enriched cannonical pathways in downregulated molecules in Ex+Doxo compared to Con.
Ingenuity Canonical Pathways	-log(p-value)	Ratio	Molecules
Cell Cycle: G2/M DNA Damage Checkpoint Regulation	10.1	0.14	ABL1,ATM,ATR,CDK1,CDKN1A,CDKN2A,YWHAB
ATM Signaling	9.55	0.0808	ABL1,ATM,ATR,CDK1,CDKN1A,RAD50,RAD51,ZEB1
Role of BRCA1 in DNA Damage Response	8.66	0.0875	ATM,ATR,CDKN1A,MSH2,RAD50,RAD51,STAT1
DNA Double-Strand Break Repair by Homologous Recombination	7.3	0.286	ABL1,ATM,RAD50,RAD51
Cyclins and Cell Cycle Regulation	6.95	0.0714	ABL1,ATM,ATR,CDK1,CDKN1A,CDKN2A
Hereditary Breast Cancer Signaling	6.92	0.0493	ATM,ATR,CDK1,CDKN1A,MSH2,RAD50,RAD51
Role of CHK Proteins in Cell Cycle Checkpoint Control	6.31	0.0877	ATM,ATR,CDK1,CDKN1A,RAD50
IL-15 Production	5.96	0.0488	ABL1,AXL,EGFR,EPHA2,KDR,STAT1
Cell Cycle: G1/S Checkpoint Regulation	5.92	0.0735	ABL1,ATM,ATR,CDKN1A,CDKN2A
Pancreatic Adenocarcinoma Signaling	5.9	0.0476	ABL1,CDKN1A,CDKN2A,EGFR,RAD51,STAT1
HIF1α Signaling	5.8	0.0337	CDKN1A,HSPA1A/HSPA1B,KDR,LDHA,MMP14,PLCG2,VHL
DNA Double-Strand Break Repair by Non-Homologous End Joining	5.16	0.214	ATM,RAD50,XRCC1
Bladder Cancer Signaling	4.78	0.0431	ABL1,CDKN1A,CDKN2A,EGFR,MMP14
Senescence Pathway	4.78	0.0236	ATM,ATR,CDK1,CDKN1A,CDKN2A,RAD50,VHL
DNA damage-induced 14-3-3σ Signaling	4.74	0.158	ATM,ATR,CDK1
GADD45 Signaling	4.66	0.0667	ATM,ATR,CDK1,CDKN1A
Glioma Signaling	4.64	0.0403	ABL1,CDKN1A,CDKN2A,EGFR,PLCG2
Sonic Hedgehog Signaling	4.17	0.103	CDK1,GLI1,GLI3
Sperm Motility	4.16	0.0235	ABL1,AXL,EGFR,EPHA2,KDR,PLCG2
Ovarian Cancer Signaling	4.14	0.0316	ABL1,CDKN2A,EGFR,MSH2,RAD51
Aryl Hydrocarbon Receptor Signaling	4.13	0.0314	ATM,ATR,CDKN1A,CDKN2A,NFE2L2
Sirtuin Signaling Pathway	3.84	0.0205	GLS,H3C3,KAT2A,LDHA,NDUFB4,NFE2L2
p53 Signaling	3.82	0.0408	ATM,ATR,CDKN1A,CDKN2A
UVA-Induced MAPK Signaling	3.82	0.0408	ATM,EGFR,PLCG2,STAT1
Glucocorticoid Receptor Signaling	3.75	0.0138	CDKN1A,EGFR,H3C3,HSPA1A/HSPA1B,NDUFB4,SGK1,STAT1,TFAM
Enriched cannonical pathways in upregulated molecules in Ex+Doxo compared to Doxo.
Ingenuity Canonical Pathways	-log(p-value)	Ratio	Molecules
Chronic Myeloid Leukemia Signaling	6.9	0.0374	ABL1,MECOM,SMAD4,TP53
Cell Cycle: G1/S Checkpoint Regulation	5.44	0.0441	ABL1,SMAD4,TP53
Pancreatic Adenocarcinoma Signaling	4.63	0.0238	ABL1,SMAD4,TP53
Ferroptosis Signaling Pathway	4.57	0.0227	PRKAA1,PRKAA2,TP53
NAD Signaling Pathway	4.4	0.0199	PRKAA1,PRKAA2,TP53
Apelin Cardiac Fibroblast Signaling Pathway	4.31	0.087	PRKAA1,PRKAA2
PPARα/RXRα Activation	4.07	0.0154	PRKAA1,PRKAA2,SMAD4
Coronavirus Pathogenesis Pathway	4.02	0.0148	ABL1,SMAD4,TP53
Autophagy	3.94	0.014	PRKAA1,PRKAA2,TP53
Osteoarthritis Pathway	3.82	0.0127	PRKAA1,PRKAA2,SMAD4
Apelin Pancreas Signaling Pathway	3.7	0.0435	PRKAA1,PRKAA2
Apelin Muscle Signaling Pathway	3.66	0.0417	PRKAA1,PRKAA2
Cell Cycle: G2/M DNA Damage Checkpoint Regulation	3.63	0.04	ABL1,TP53
FAT10 Cancer Signaling Pathway	3.63	0.04	SMAD4,TP53
CLEAR Signaling Pathway	3.58	0.0105	PRKAA1,PRKAA2,TP53
Sirtuin Signaling Pathway	3.55	0.0103	PRKAA1,PRKAA2,TP53
GADD45 Signaling	3.47	0.0333	SMAD4,TP53
Pyridoxal 5'-phosphate Salvage Pathway	3.39	0.0303	PRKAA1,PRKAA2
Cyclins and Cell Cycle Regulation	3.18	0.0238	ABL1,TP53
Estrogen Receptor Signaling	3.13	0.00735	PRKAA1,PRKAA2,TP53
Apelin Adipocyte Signaling Pathway	3.11	0.022	PRKAA1,PRKAA2
Non-Small Cell Lung Cancer Signaling	3.08	0.0213	ABL1,TP53
Small Cell Lung Cancer Signaling	3.06	0.0208	ABL1,TP53
Salvage Pathways of Pyrimidine Ribonucleotides	3.05	0.0204	PRKAA1,PRKAA2
ATM Signaling	3.04	0.0202	ABL1,TP53
Enriched cannonical pathways in downregulated molecules in Ex+Doxo compared to Doxo.
Ingenuity Canonical Pathways	-log(p-value)	Ratio	Molecules
IL-15 Production	5.1	0.0325	ABL1,AXL,EGFR,EPHA2
Cell Cycle: G2/M DNA Damage Checkpoint Regulation	4.71	0.06	ABL1,ATM,YWHAB
ERK5 Signaling	4.2	0.0405	EGFR,SGK1,YWHAB
DNA Double-Strand Break Repair by Homologous Recombination	4.02	0.143	ABL1,ATM
Sperm Motility	3.86	0.0157	ABL1,AXL,EGFR,EPHA2
ATM Signaling	3.82	0.0303	ABL1,ATM,ZEB1
Glucocorticoid Receptor Signaling	3.52	0.00861	EGFR,HSPA1A/HSPA1B,PRKAA2,SGK1,TFAM
MSP-RON Signaling In Cancer Cells Pathway	3.38	0.0214	EGFR,VHL,YWHAB
Epithelial Adherens Junction Signaling	3.23	0.0191	EGFR,PRKAA2,YWHAB
Estrogen Receptor Signaling	3.09	0.0098	EGFR,EIF4E,PRKAA2,TFAM
Apelin Muscle Signaling Pathway	2.94	0.0417	PRKAA2,TFAM
HIF1α Signaling	2.88	0.0144	EIF4E,HSPA1A/HSPA1B,VHL
UVB-Induced MAPK Signaling	2.87	0.0385	EGFR,EIF4E
Axonal Guidance Signaling	2.74	0.00787	ABL1,EIF4E,EPHA2,GLI3
Osteoarthritis Pathway	2.72	0.0127	ACVRL1,GLI3,PRKAA2
Pyridoxal 5'-phosphate Salvage Pathway	2.66	0.0303	PRKAA2,SGK1
Cell Cycle: G1/S Checkpoint Regulation	2.64	0.0294	ABL1,ATM
Caveolar-mediated Endocytosis Signaling	2.55	0.0267	ABL1,EGFR
Hypoxia Signaling in the Cardiovascular System	2.54	0.0263	ATM,VHL
Oxytocin Signaling Pathway	2.51	0.0107	EGFR,MYH9,PRKAA2
Huntington's Disease Signaling	2.5	0.0106	EGFR,HSPA1A/HSPA1B,SGK1
CLEAR Signaling Pathway	2.49	0.0105	EGFR,PRKAA2,YWHAB
Cyclins and Cell Cycle Regulation	2.46	0.0238	ABL1,ATM
Senescence Pathway	2.44	0.0101	ATM,EIF4E,VHL
Non-Small Cell Lung Cancer Signaling	2.36	0.0213	ABL1,EGFR
