# Supplementary material for: Exercise Promotes Pro-Apoptotic Ceramide Signaling in a Mouse Melanoma Model
Source: Cancers (Basel). 2022 Sep 2;14(17):4306. doi: 10.3390/cancers14174306 (PMC9454537; doi:10.3390/cancers14174306)
Supplement: Supplementary file 1 [file cancers-14-04306-s001.zip › Supplementary Tables S1 and S2.xlsx]

## Sheet: Supplementary Table S1
Supplementary Table S1; Genes/antibodies in RPPA.
Gene Name	Antibody Name in Heatmap
YWHAB	14-3-3-beta-R-V
YWHAZ	14-3-3-zeta-R-V
EIF4EBP1	4E-BP1-R-V
EIF4EBP1	4E-BP1_pS65-R-V
EIF4EBP1	4E-BP1_pT37_T46-R-V
TP53BP1	53BP1-R-V
ARAF	A-Raf-R-V
ARAF	A-Raf_pS299-R-C
ACACA/ACACB	ACC1-R-C
ACACA/ACACB	ACC_pS79-R-V
ACSS2	AceCS1-R-V
ACLY	ACLY_pS455-R-V
ACSL1	ACSL1-R-V
ACVRL1	ACVRL1-R-C
AKT1/2/3	Akt-R-V
AKT1	Akt1-R-V
AKT1	Akt1_pS473-R-V
AKT2	Akt2-R-V
AKT2	Akt2_pS474-R-C
AKT1/2/3	Akt_pS473-R-V
AKT1/2/3	Akt_pT308-R-V
AMBRA1	Ambra1_pS52-R-C
PRKAA2	AMPK-a2_pS345-R-V
PRKAA1/2	AMPKa-R-C
PRKAA1/2	AMPKa_pT172-R-C
AR	AR-R-V
ARID1A	ARID1A-R-C
ASNS	ASNS-R-V
ATG3	Atg3-R-V
ATG4B	Atg4B-R-C
ATG5	Atg5-R-C
ATG7	Atg7-R-V
ATM	ATM-R-V
ATM	ATM_pS1981-R-V
ATP5PD	ATP5H-R-V
ATR	ATR-R-V
ATRX	ATRX-R-C
ATR	ATR_pS428-R-C
AURKA	Aurora-A-R-C
AURKA-C	Aurora-ABC_pT288_pT232_pT198-R-C
AURKB	Aurora-B-R-V
AXL	Axl-R-V
ACTB	b-Actin-R-C
CTNNB1	b-Catenin-R-V
CTNNB1	b-Catenin_pT41_S45-R-V
BRAF	B-Raf-R-C
BRAF	B-Raf_pS445-R-V
CD276	B7-H3-R-C
VTCN1	B7-H4-R-C
BAD	Bad_pS112-R-V
BAK1	Bak-R-C
BAX	Bax-R-V
BCL2L1	Bcl-xL-R-V
BCL2	Bcl2-R-V
BCL2A1	BCL2A1-R-V
BECN1	Beclin-R-C
BID	Bid-R-C
BCL2L11	Bim-R-V
MAPK7	BMK1-Erk5_pT218_Y220-R-V
BRD4	BRD4-R-V
ABL1	c-Abl-R-V
ABL1	c-Abl_pY412-R-C
BIRC3	c-IAP2-R-C
JUN	c-Jun_pS73-R-V
KIT	c-Kit-R-V
MET	c-Met_pY1234_Y1235-R-V
MYC	c-Myc-R-C
RAF1	C-Raf-R-C
RAF1	C-Raf_pS338-R-V
CA9	CA9-R-C
CANX	Calnexin-R-V
CASP3	Caspase-3-cleaved-R-C
CASP7	Caspase-7-cleaved--R-C
CAV1	Caveolin-1-R-V
TNFRSF4	CD134-R-V
MS4A1	CD20-R-C
DPP4	CD26-R-V
CD38	CD38-R-C
CD4	CD4-R-V
CD44	CD44-R-C
CDC25C	cdc25C-R-V
CDK1	cdc2_pY15-R-C
CDC42/RAC1	Cdc42-R-C
CDC6	Cdc6-R-V
CDK1-3	CDK1_pT14-R-C
CDKN2A	CDKN2A-R-C
CDT1	CDT1-R-V
CHD1L	CHD1L-R-V
CHEK1	Chk1_pS296-R-V
CHEK1	Chk1_pS345-R-C
CHEK2	Chk2_pT68-R-C
CIITA	CIITA-R-C
CLDN7	Claudin-7-R-V
COG3	COG3-R-V
COL6A1	Collagen-VI-R-V
GJA1	Connexin-43-R-C
NR2F2	Coup-TFII-R-C
COX4I1	Cox-IV-R-V
PTGS2	Cox2-R-C
CRABP2	CRABP2-R-V
CREB1	Creb-R-C
CREB1	CREB_pS133-R-C
CSK	CSK-R-C
RBBP8	CtIP-R-V
CCNB1	Cyclin-B1-R-V
CCND1	Cyclin-D1-R-C
CCNE1	Cyclin-E1-R-V
TUBA4A/TUBA3C	D-a-Tubulin-R-V
DAPK2	DAPK2-R-C
DDB1	DDB-1-R-V
DDR1	DDR1-R-V
DDR1	DDR1_pY513-R-C
PARK7	DJ1-R-V
H3C1-4/6-8/10-12	DM-Histone-H3-R-V
LIG4	DNA-Ligase-IV-R-C
POLG	DNA_POLG-R-V
DNMT1	DNMT1-R-V
DNM1L	DRP1-R-V
DUSP4	DUSP4-R-V
DUSP6	DUSP6-R-C
DVL3	Dvl3-R-V
CDH1	E-Cadherin-R-V
E2F1	E2F1-R-V
EEF2	eEF2-R-C
EEF2K	eEF2K-R-V
EGFR	EGFR-R-V
EGFR	EGFR_pY1173-R-V
EIF4E	eIF4E-R-V
EIF4E	eIF4E_pS209-R-V
EIF4G1	eIF4G-R-C
ELK1	Elk1_pS383-R-C
ENO1	Enolase-1-R-V
ENO2	Enolase-2-R-V
EPHA2	EphA2-R-V
EPHA2	EphA2_pS897-R-C
EPHA2	EphA2_pY588-R-C
ESR1	ER-a-R-V
ESR1	ER-a_pS118-R-V
ERCC5	ERCC5-R-C
MAPK7	Erk5-R-V
ESRRA	ERRalpha-R-V
ETS1	Ets-1-R-V
MECOM	EVI1-R-V
FABP5	FABP5-R-C
PTK2	FAK-R-C
PTK2	FAK_pY397-R-V
FASN	FASN-R-V
FGF2	FGF-basic-R-C
FN1	Fibronectin-R-V
TNFRSF12A	FN14-R-C
FOXM1	FOXM1-R-V
FOXO3	FOXO3-R-V
FOXO3	FoxO3a_pS318_S321-R-V
FRS2	FRS2-alpha_pY196-R-V
G6PD	G6PD-R-V
GAB2	Gab2-R-V
GATA6	GATA6-R-V
GCLC	GCLC-R-C
GCLM	GCLM-R-V
KAT2A	GCN5L2-R-V
GLI1	Gli1-R-C
GLI3	Gli3-R-C
GLUD1	Glutamate-D1-2-R-V
GLS	Glutaminase-R-C
GZMB	Granzyme-B-R-V
GRB7	GRB7-R-V
HSPA9	Grp75-R-C
GSK3A/GSK3B	GSK-3a-b_pS21_S9-R-V
GSK3B	GSK-3B-R-C
GYS1	Gys-R-V
GYS1	Gys_pS641-R-V
H2AX	H2AX_pS139-R-C
ERBB2	HER2_pY1248-R-C
ERBB3	HER3-R-V
ERBB3	HER3_pY1289-R-C
NRG1	Heregulin-R-V
HES1	HES1-R-V
HK1	Hexokinase-I-R-C
HK2	Hexokinase-II-R-V
HIF1A	Hif-1-alpha-R-C
H3C1-4/6-8/10-12	Histone-H3-R-V
H3C1-4/6-8/10-12	Histone-H3_pS10-R-V
HLA-DQA1	HLA-DQA1-R-V
HLA-DRA	HLA-DR-DP-DQ-DX-R-C
ARHGAP45	HMHA1-R-V
HNRNPK	HNRNPK-R-V
HSBP1	HSP27_pS82-R-V
HSPD1	HSP60-R-V
HSPA1A	HSP70-R-C
IDO1	IDO-R-C
IGF1R/INSR	IGF1R_pY1135_Y1136-R-V
IGFBP2	IGFBP2-R-V
IGF1R	IGFRb-R-C
IL6	IL-6-R-C
INPP4B	INPP4b-R-C
INSR	IR-b-R-C
IRF1	IRF-1-R-V
IRF3	IRF-3-R-V
IRS1	IRS1-R-V
IRS2	IRS2-R-C
JAG1	Jagged1-R-V
JAK2	Jak2-R-V
MAPK9	JNK2-R-V
MAPK8	JNK_pT183_Y185-R-C
TRIM28	KAP1-R-V
LAD1	LAD1-R-V
HUWE1	Lasu1-R-V
MAP1LC3A/B	LC3A-B-R-C
LCK	Lck-R-V
LDHA	LDHA-R-C
LRP6	LRP6_pS1490-R-V
LYN	Lyn-R-V
MAPK1/MAPK3	MAPK_pT202_Y204-R-C
MCL1	Mcl-1-R-V
SLC16A3	MCT4-R-V
MDM2	MDM2_pS166-R-V
MAP2K1	MEK1-R-V
MAP2K1/MAP2K2	MEK1_p_S217_S221-R-V
MAP2K2	MEK2-R-V
MLANA	MelanA-R-C
PMEL	Melanoma-gp100-R-C
BABAM1	MERIT40-R-C
BABAM1	MERIT40_pS29-R-V
NF2	Merlin-R-C
MIF	MIF-R-C
ERRFI1	MIG6-R-V
MITF	MITF-R-V
MFN1	Mitofusin-1-R-V
MFN2	Mitofusin-2-R-V
MLKL	MLKL-R-V
MMP14	MMP14-R-V
MMP2	MMP2-R-V
MKNK1	Mnk1-R-V
MRAP	MRAP-R-C
MSH2	MSH2-R-C
MSH6	MSH6-R-C
MSI2	MSI2-R-C
MTOR	mTOR-R-V
MTOR	mTOR_pS2448-R-C
MYH11	MYH11-R-C
MYH9	Myosin-IIa-R-C
MYH9	Myosin-IIa_pS1943-R-V
PKMYT1	Myt1-R-C
CDH2	N-Cadherin-R-V
NDRG1	NDRG1_pT346-R-V
NDUFB4	NDUFB4-R-V
RELA	NF-kB-p65_pS536-R-C
NOTCH1	Notch1-R-V
NOTCH1	Notch1-cleaved-R-V
NOTCH3	Notch3-R-C
NFE2L2	NRF2-R-C
POU5F1	Oct-4-R-C
CDH3	P-Cadherin-R-C
CDKN1A	p21-R-C
CDKN1B	p27-Kip1-R-V
CDKN1B	p27_pT157-R-C
CDKN1B	p27_pT198-R-V
MAPK11/12/14	p38-MAPK-R-V
MAPK11/12/13/14	p38-MAPK-_pT180_Y182-R-V
MAPK1/MAPK3	p44-42-MAPK-R-V
TP53	p53-R-C
RPS6KB1	p70-S6K1-R-V
RPS6KB1	p70-S6K_pT389-R-V
RPS6KA1	p90RSK_pT573-R-C
PAICS	PAICS-R-C
PAK1	PAK1-R-V
PAK4	PAK4-R-V
[PAR Modification]	PAR-R-C
PARG	PARG-R-C
PARP1	PARP-R-V
PTCH1	Patched-R-C
PAX6	PAX6-R-V
PAX8	PAX8-R-C
PXN	Paxillin-R-C
PDCD1	PD-1-R-V
CD274	PD-L1-R-C
PDCD4	Pdcd4-R-C
PDHA1	PDHA1-R-V
PDK1	PDHK1-R-C
PDPK1	PDK1-R-V
PDPK1	PDK1_pS241-R-V
PEA15	PEA-15-R-V
PEA15	PEA-15_pS116-R-V
EIF2AK3	PERK-R-V
PHGDH	PHGDH-R-C
PHLPP1	PHLPP-R-V
PIK3CA	PI3K-p110-a-R-C
PIK3R1	PI3K-p85-R-C
PRKAR1A	PKA-a-R-V
PRKCA-B	PKC-a-b-II_pT638_T641-R-V
PRKCA/B/D/E/H/Q	PKC-b-II_pS660-R-V
PRKCD	PKC-delta_pS664-R-V
PRKCA	PKCa-R-V
PKM	PKM2-R-C
PLCG1	PLC-gamma1-R-V
PLCG1	PLC-gamma1_pS1248-R-V
PLCG2	PLC-gamma2_pY759-R-V
PLK1	PLK1-R-C
PMS2	PMS2-R-V
PGR	PR-R-V
AKT1S1	PRAS40_pT246-R-V
PRC1	PRC1_pT481-R-C
PREX1	PREX1-R-V
PTEN	PTEN-R-V
PTPN12	PTPN12-R-V
BBC3	Puma-R-C
PYGB	PYGB-R-V
PTK2B	Pyk2_pY402-R-C
RAB11A/B	Rab11-R-C
RAB25	Rab25-R-V
RAD23A	Rad23A-R-C
RAD50	Rad50-R-V
RAD51	Rad51-R-C
RPTOR	Raptor-R-V
RBM15	RBM15-R-V
RB1	Rb_pS807_S811-R-V
RICTOR	Rictor-R-C
RICTOR	Rictor_pT1135-R-V
RIPK1	RIP-R-C
RIPK3	RIP3-R-C
RPA2	RPA32-R-V
RPA2	RPA32_pS4_S8-R-C
RRM1	RRM1-R-C
RRM2	RRM2-R-C
RPS6KA1/2/3	RSK-R-C
RPS6KA1	RSK1-R-V
S100A4	S100A4-R-V
RPS6	S6_pS235_S236-R-V
RPS6	S6_pS240_S244-R-V
SDHA	SDHA-R-V
SFRP1	SFRP1-R-V
SGK1	SGK1-R-V
SGK3	SGK3-R-V
SHC1	Shc_pY317-R-V
PTPN11	SHP-2_pY542-R-C
PTPN11	SHP2-R-V
SLC1A5	SLC1A5-R-C
SLFN11	Slfn11-G-C
SMAD1	Smad1-R-V
SMAD3	Smad3-R-V
SMAD4	Smad4-R-V
SOD2	SOD2-R-V
SOX17	Sox17-R-V
SOX2	Sox2-R-V
SRC	Src_pY416-R-V
SRC	Src_pY527-R-V
STAT1	Stat1_pY701-R-V
STAT3	Stat3-R-C
STAT3	Stat3_pY705-R-C
STAT5A	Stat5a-R-V
STMN1	Stathmin-1-R-V
STING1	STING-R-V
WWTR1	TAZ-R-V
TFAM	TFAM-R-V
TFRC	TFRC-R-V
TIGAR	TIGAR-R-V
TRIM25	TRIM25-R-C
TRIP13	TRIP13-R-V
TSC1	TSC1-R-C
NKX2-1	TTF1-R-V
TSC2	Tuberin-R-V
TSC2	Tuberin_pT1462-R-V
TUFM	TUFM-R-V
TYRO3	Tyro3-R-V
H2BC3	U-Histone-H2B-R-C
UBAC1	UBAC1-R-V
ULK1	ULK1_pS757-R-C
UVRAG	UVRAG-R-C
VASP	VASP-R-V
VAV1	VAV1-R-C
KDR	VEGFR-2-R-V
KDR	VEGFR-2_pY1175-R-C
VHL	VHL-R-C
WEE1	Wee1-R-C
WEE1	Wee1_pS642-R-C
WIPI1	WIPI1-R-C
WIPI2	WIPI2-R-C
XBP1	XBP-1-G-C
XIAP	XIAP-R-C
ERCC4	XPF-R-C
XRCC1	XRCC1-R-C
YAP1	YAP-R-C
YAP1	YAP_pS127-R-V
YBX1	YB1_pS102-R-V
YES1	YES1-R-V
ZAP70	ZAP-70-R-C
ZEB1	ZEB1-R-V
	(V) = Validated antibody for RPPA
	(C) = Use with caution; validation in progress
	(G) = Goat antibody was used
	(R) = Rabbit antibody was used

## Sheet: Supplementary Table S2
Supplementary Table S2; Significant genes/antibodies showed up/down-regulation by exercise/Doxorubicin treatment in RPPA.
Ex vs Con
Upregulated molecules in Ex					Downregulated molecules in Ex
Gene Name	Antibody Name	Ex minus Con (NormLog2)	p-value		Gene Name	Antibody Name	Ex minus Con (NormLog2)	p-value
EIF4EBP1	4E-BP1-R-V	0.250268	0.0142601		EIF4EBP1	4E-BP1_pT37_T46-R-V	-0.712982	0.0468598
ACVRL1	ACVRL1-R-C	0.469009	0.0395446		ACACA/ACACB	ACC_pS79-R-V	-0.752055	0.0262638
PRKAA1/2	AMPKa-R-C	0.176176	0.00830434		ACLY	ACLY_pS455-R-V	-0.452557	0.0272158
AURKA	Aurora-A-R-C	0.32143	0.0100353		ACSL1	ACSL1-R-V	-0.271154	0.0464899
CD276	B7-H3-R-C	0.319529	0.0115853		AKT1/2/3	Akt-R-V	-0.477829	0.0222079
VTCN1	B7-H4-R-C	0.177755	0.00534326		AKT1	Akt1-R-V	-0.352367	0.0225651
BAK1	Bak-R-C	0.253127	0.00128992		AKT2	Akt2-R-V	-0.316816	0.0350991
BID	Bid-R-C	0.185058	0.0251019		PRKAA1/2	AMPKa_pT172-R-C	-0.360611	0.0203974
BIRC3	c-IAP2-R-C	0.186492	0.00125517		ATM	ATM-R-V	-0.47809	0.00994638
KIT	c-Kit-R-V	0.174308	0.025338		ATRX	ATRX-R-C	-0.531455	0.00858882
CA9	CA9-R-C	0.184312	0.0401669		AURKB	Aurora-B-R-V	-0.39006	0.0215999
CANX	Calnexin-R-V	0.354812	0.00176899		BRAF	B-Raf-R-C	-0.304997	0.0401495
CASP3	Caspase-3-cleaved-R-C	0.422628	0.0220438		CDK1	cdc2_pY15-R-C	-0.221363	0.00681571
CASP7	Caspase-7-cleaved--R-C	0.183846	0.0386055		CDC6	Cdc6-R-V	-0.363036	0.026052
TNFRSF4	CD134-R-V	0.211055	0.0017006		GJA1	Connexin-43-R-C	-0.725546	0.0024743
CD38	CD38-R-C	0.374251	0.033793		CSK	CSK-R-C	-0.390938	0.0299996
CD4	CD4-R-V	0.165605	0.00260787		CCNE1	Cyclin-E1-R-V	-0.179149	0.0393424
CD44	CD44-R-C	0.311076	0.0447046		EIF4E	eIF4E_pS209-R-V	-0.216614	0.000910158
CDC25C	cdc25C-R-V	0.204576	0.00950415		ERCC5	ERCC5-R-C	-0.197809	0.00960239
CIITA	CIITA-R-C	0.176666	0.0158113		KAT2A	GCN5L2-R-V	-0.337908	0.0123865
COL6A1	Collagen-VI-R-V	0.481014	0.0389276		GZMB	Granzyme-B-R-V	-0.489075	0.038296
CREB1	Creb-R-C	0.150117	0.0319506		IRF1	IRF-1-R-V	-0.797036	0.0394017
CCNB1	Cyclin-B1-R-V	0.302324	0.00418788		JAG1	Jagged1-R-V	-0.122842	0.0134625
DAPK2	DAPK2-R-C	0.140842	0.0377013		LYN	Lyn-R-V	-0.325502	0.000547128
DDR1	DDR1_pY513-R-C	0.11125	0.0309496		MCL1	Mcl-1-R-V	-0.325703	0.00221203
H3C1-4/6-8/10-12	DM-Histone-H3-R-V	0.265375	0.0253225		MDM2	MDM2_pS166-R-V	-0.240108	0.0164434
LIG4	DNA-Ligase-IV-R-C	0.414232	0.00223701		MITF	MITF-R-V	-0.482918	0.0215459
CDH1	E-Cadherin-R-V	0.220365	0.00966229		MTOR	mTOR_pS2448-R-C	-0.535348	0.0135791
EGFR	EGFR_pY1173-R-V	0.166135	0.00206938		MYH9	Myosin-IIa-R-C	-0.529117	0.0498974
ENO2	Enolase-2-R-V	0.265202	0.00841893		MAPK11/12/14	p38-MAPK-R-V	-0.413106	0.0129559
EPHA2	EphA2-R-V	0.107823	0.0400142		MAPK11/12/13/14	p38-MAPK-_pT180_Y182-R-V	-0.440261	0.0328853
FOXO3	FoxO3a_pS318_S321-R-V	0.25006	0.00861153		PAK1	PAK1-R-V	-0.266513	0.0290061
GCLM	GCLM-R-V	0.20199	0.00988929		PAX8	PAX8-R-C	-0.460235	0.0150751
GRB7	GRB7-R-V	0.28972	0.00896936		PDPK1	PDK1-R-V	-0.662055	0.0160872
HK1	Hexokinase-I-R-C	0.176433	0.0322935		PHLPP1	PHLPP-R-V	-0.662081	0.00517801
H3C1-4/6-8/10-12	Histone-H3-R-V	1.13451	0.0161165		PRKCA/B/D/E/H/Q	PKC-b-II_pS660-R-V	-0.940212	0.00153572
ARHGAP45	HMHA1-R-V	0.254253	0.0309943		PRC1	PRC1_pT481-R-C	-0.256248	0.0288044
HSBP1	HSP27_pS82-R-V	0.227134	0.0477345		PTEN	PTEN-R-V	-0.399253	0.013459
IDO1	IDO-R-C	0.181603	0.0432641		PTPN12	PTPN12-R-V	-0.203345	0.0352184
IRS2	IRS2-R-C	0.198134	0.00496382		RAD50	Rad50-R-V	-0.385221	0.0145716
SLC16A3	MCT4-R-V	0.570679	0.0375782		RAD51	Rad51-R-C	-0.52671	0.00277242
MAP2K1	MEK1-R-V	0.383387	0.0114641		RB1	Rb_pS807_S811-R-V	-0.383699	0.0492244
MLANA	MelanA-R-C	0.154961	0.0316967		RRM2	RRM2-R-C	-0.32429	0.00814432
MFN1	Mitofusin-1-R-V	0.250944	0.0032146		RPS6KA1	RSK1-R-V	-0.37933	0.0270806
MLKL	MLKL-R-V	0.421158	0.0025874		RPS6	S6_pS235_S236-R-V	-1.51703	0.0109066
CDH2	N-Cadherin-R-V	0.142473	0.0174484		RPS6	S6_pS240_S244-R-V	-1.67849	0.0123558
NDUFB4	NDUFB4-R-V	0.0814404	0.00197094		SGK1	SGK1-R-V	-0.221489	0.00051044
POU5F1	Oct-4-R-C	0.227458	0.0471939		STAT1	Stat1_pY701-R-V	-0.210934	0.00177737
CDH3	P-Cadherin-R-C	0.150194	0.0307182		STAT3	Stat3-R-C	-0.472781	0.0124865
TP53	p53-R-C	0.37822	0.0162274		WWTR1	TAZ-R-V	-0.193718	0.0366974
PAK4	PAK4-R-V	0.0978491	0.0208087		H2BC3	U-Histone-H2B-R-C	-0.577032	0.0456835
PARG	PARG-R-C	0.29088	0.00017738		VAV1	VAV1-R-C	-0.982468	0.00162275
PDK1	PDHK1-R-C	0.235655	0.0399603		YAP1	YAP_pS127-R-V	-0.574492	0.00698042
PLK1	PLK1-R-C	0.169118	0.00379295
PMS2	PMS2-R-V	0.178634	0.0106945
PGR	PR-R-V	0.21473	0.000532269
RAB25	Rab25-R-V	0.160618	0.011469
S100A4	S100A4-R-V	0.197661	0.0160555
SDHA	SDHA-R-V	0.474311	0.0412267
PTPN11	SHP2-R-V	0.33896	0.0201187
SOX17	Sox17-R-V	0.396986	0.00859194
SOX2	Sox2-R-V	0.145777	0.0164229
TRIM25	TRIM25-R-C	0.335208	0.00395933
NKX2-1	TTF1-R-V	0.288776	0.0390382
UVRAG	UVRAG-R-C	0.113776	0.000934894
WEE1	Wee1-R-C	0.124142	0.0448843
WIPI2	WIPI2-R-C	0.279493	0.0205479
ERCC4	XPF-R-C	0.39649	0.00135112
YBX1	YB1_pS102-R-V	0.332009	0.0325909
YES1	YES1-R-V	0.165813	0.00273113
Ex+Doxo vs Doxo
Upregulated molecules in Ex+Doxo					Downregulated molecules in Exer+Doxo
Gene Name	Antibody Name	Ex+Doxo minus Doxo (NormLog2)	p-value		Gene Name	Antibody Name	Ex+Doxo minus Doxo (NormLog2)	p-value
PRKAA1/2	AMPKa-R-C	0.187272	0.0219489		YWHAB	14-3-3-beta-R-V	-0.217123	0.0186657
PRKAA1/2	AMPKa_pT172-R-C	0.237203	0.0323349		ACVRL1	ACVRL1-R-C	-0.299329	0.0312122
ABL1	c-Abl-R-V	0.169	0.0219758		PRKAA2	AMPK-a2_pS345-R-V	-0.0939022	0.0189297
CANX	Calnexin-R-V	0.213769	0.00229783		ATM	ATM_pS1981-R-V	-0.219348	0.0117141
DNMT1	DNMT1-R-V	0.186506	0.0305746		ATP5PD	ATP5H-R-V	-0.108002	0.0459135
MECOM	EVI1-R-V	0.120534	0.0439394		AXL	Axl-R-V	-0.360092	0.00015656
GRB7	GRB7-R-V	0.335325	5.27612e-05		BRD4	BRD4-R-V	-0.271147	0.00012836
HNRNPK	HNRNPK-R-V	0.169995	0.03897		ABL1	c-Abl_pY412-R-C	-0.164014	0.0331884
CDH3	P-Cadherin-R-C	0.153406	0.00110706		COX4I1	Cox-IV-R-V	-0.263745	0.0160367
TP53	p53-R-C	0.209374	0.0237864		EGFR	EGFR-R-V	-0.143854	0.0412592
SMAD4	Smad4-R-V	0.403762	0.00122732		EIF4E	eIF4E_pS209-R-V	-0.148249	0.0443957
					EPHA2	EphA2-R-V	-0.232395	0.00458619
					EPHA2	EphA2_pS897-R-C	-0.155168	0.0358745
					ERCC5	ERCC5-R-C	-0.172875	0.00803032
					GLI3	Gli3-R-C	-0.154331	0.0153437
					HSPA1A	HSP70-R-C	-0.196171	0.00310746
					MYH9	Myosin-IIa_pS1943-R-V	-0.218405	0.0264164
					PDCD1	PD-1-R-V	-0.112573	0.0196667
					PREX1	PREX1-R-V	-0.162374	0.0143644
					BBC3	Puma-R-C	-0.156022	0.00246497
					SGK1	SGK1-R-V	-0.282631	0.00400347
					TFAM	TFAM-R-V	-0.256913	0.0062536
					TFRC	TFRC-R-V	-0.214209	0.00219587
					UBAC1	UBAC1-R-V	-0.115694	0.0467308
					VHL	VHL-R-C	-0.155815	0.0167884
					ZEB1	ZEB1-R-V	-0.162536	0.0173186
Doxo vs Con
Upregulated molecules in Doxo					Downregulated molecules in Doxo
Gene Name	Antibody Name	Doxo minus Con (NormLog2)	p-value		Gene Name	Antibody Name	Doxo minus Con (NormLog2)	p-value
BAD	Bad_pS112-R-V	0.252837	0.0129144		ASNS	ASNS-R-V	-0.557228	0.000317067
BAX	Bax-R-V	0.254705	0.00115595		ATR	ATR-R-V	-0.0858703	0.0364241
BCL2L1	Bcl-xL-R-V	0.373593	0.0146927		AURKB	Aurora-B-R-V	-0.676777	0.000229476
JUN	c-Jun_pS73-R-V	0.245129	0.0222175		RAF1	C-Raf-R-C	-0.152307	0.0284324
CD38	CD38-R-C	0.317122	0.000866937		CDK1	cdc2_pY15-R-C	-0.347812	0.000986723
CHD1L	CHD1L-R-V	0.177729	0.0195125		CDC6	Cdc6-R-V	-0.58482	0.00173187
COG3	COG3-R-V	0.0962161	0.00220276		CDK1-3	CDK1_pT14-R-C	-0.489512	0.000429462
CREB1	CREB_pS133-R-C	0.880355	0.0471989		COL6A1	Collagen-VI-R-V	-0.313416	0.005612
DDR1	DDR1-R-V	0.209814	0.00129216		NR2F2	Coup-TFII-R-C	-0.268076	0.00376204
PARK7	DJ1-R-V	0.111491	0.0435888		COX4I1	Cox-IV-R-V	-0.317436	0.0292579
EGFR	EGFR_pY1173-R-V	0.082746	0.0473359		DNMT1	DNMT1-R-V	-0.723642	0.00106503
EPHA2	EphA2_pS897-R-C	0.179466	0.0194899		CDH1	E-Cadherin-R-V	-0.153981	0.0497961
TNFRSF12A	FN14-R-C	0.272403	0.00442175		E2F1	E2F1-R-V	-0.172766	0.0394657
GAB2	Gab2-R-V	0.130068	0.0473406		MAPK7	Erk5-R-V	-0.0873884	0.0335754
GLUD1	Glutamate-D1-2-R-V	0.175887	0.0369961		MECOM	EVI1-R-V	-0.197578	0.0112607
GYS1	Gys-R-V	0.461348	0.0246193		KAT2A	GCN5L2-R-V	-0.305218	0.0208718
GYS1	Gys_pS641-R-V	0.502782	0.00968053		GLI1	Gli1-R-C	-0.126815	0.0321234
HK1	Hexokinase-I-R-C	0.266238	0.0392038		HNRNPK	HNRNPK-R-V	-0.192685	0.044351
MTOR	mTOR_pS2448-R-C	0.382406	0.0469912		TRIM28	KAP1-R-V	-0.220729	0.00695436
RELA	NF-kB-p65_pS536-R-C	0.186733	0.0126416		MSH2	MSH2-R-C	-0.396265	0.00724683
PXN	Paxillin-R-C	0.176024	0.00124336		PKMYT1	Myt1-R-C	-0.0899588	0.0163751
PDHA1	PDHA1-R-V	0.0873288	0.0240185		NDUFB4	NDUFB4-R-V	-0.105736	0.00188656
PRKCA/B/D/E/H/Q	PKC-b-II_pS660-R-V	0.645923	0.0291825		CDH3	P-Cadherin-R-C	-0.0760215	0.00228711
PLCG1	PLC-gamma1_pS1248-R-V	0.712447	0.0410402		[PAR Modification]	PAR-R-C	-1.90019	0.0122003
RIPK1	RIP-R-C	0.100243	0.0416228		PAX8	PAX8-R-C	-0.562756	0.00365763
SDHA	SDHA-R-V	0.580676	0.00729644		PHGDH	PHGDH-R-C	-0.267173	0.0160332
STAT3	Stat3-R-C	0.373167	0.0029953		PLCG2	PLC-gamma2_pY759-R-V	-0.139181	0.0250223
STING1	STING-R-V	0.375223	0.0445559		RAB25	Rab25-R-V	-0.140161	0.00183383
YBX1	YB1_pS102-R-V	0.169312	0.00279311		RAD50	Rad50-R-V	-0.217077	0.0171722
					RAD51	Rad51-R-C	-0.437861	0.00984786
					RBM15	RBM15-R-V	-0.373849	0.0340298
					RPA2	RPA32-R-V	-0.255782	0.0182697
					RRM2	RRM2-R-C	-0.442727	0.00157819
					SMAD4	Smad4-R-V	-0.502531	0.0193429
					VHL	VHL-R-C	-0.145475	0.00211657
Ex+Doxo vs Con
Upregulated molecules in Ex+Doxo					Downregulated molecules in Ex+Doxo
Gene Name	Antibody Name	Ex+Doxo minus Con (NormLog2)	p-value		Gene Name	Antibody Name	Ex+Doxo minus Con (NormLog2)	p-value
ARAF	A-Raf-R-V	0.262931	0.0412183		YWHAB	14-3-3-beta-R-V	-0.347471	0.00385179
ACACA/ACACB	ACC_pS79-R-V	0.568608	0.038543		ACVRL1	ACVRL1-R-C	-0.267071	0.00761997
PRKAA1/2	AMPKa-R-C	0.201949	0.00440083		ASNS	ASNS-R-V	-0.346127	0.00644241
PRKAA1/2	AMPKa_pT172-R-C	0.290927	0.0191299		ATM	ATM-R-V	-0.171499	0.0402564
BAD	Bad_pS112-R-V	0.343465	0.00626405		ATM	ATM_pS1981-R-V	-0.283861	0.00291837
BAX	Bax-R-V	0.27605	0.000723374		ATR	ATR-R-V	-0.123518	0.00883668
BCL2L1	Bcl-xL-R-V	0.410141	0.00793972		AURKB	Aurora-B-R-V	-0.480867	0.00685064
ABL1	c-Abl-R-V	0.244787	0.0185597		AXL	Axl-R-V	-0.462127	0.00170226
CD38	CD38-R-C	0.28064	0.00327002		BRD4	BRD4-R-V	-0.263837	0.00179727
CLDN7	Claudin-7-R-V	0.143006	0.0319104		ABL1	c-Abl_pY412-R-C	-0.174229	0.0301677
CRABP2	CRABP2-R-V	0.192136	0.0285707		CDK1	cdc2_pY15-R-C	-0.294597	0.00286991
CREB1	CREB_pS133-R-C	0.85614	0.0435328		CDC6	Cdc6-R-V	-0.445809	0.00366261
EGFR	EGFR_pY1173-R-V	0.106143	0.0429301		CDK1-3	CDK1_pT14-R-C	-0.462058	0.000930507
ENO2	Enolase-2-R-V	0.131127	0.0392694		CDKN2A	CDKN2A-R-C	-0.335487	0.0103201
TNFRSF12A	FN14-R-C	0.228331	0.030685		CDT1	CDT1-R-V	-0.168262	0.0330649
GRB7	GRB7-R-V	0.239967	0.000721351		COX4I1	Cox-IV-R-V	-0.581181	0.00181277
GYS1	Gys-R-V	0.332138	0.0342891		H3C1-4/6-8/10-12	DM-Histone-H3-R-V	-0.242896	0.0202603
GYS1	Gys_pS641-R-V	0.576951	0.00155329		POLG	DNA_POLG-R-V	-0.332364	0.0186191
HK1	Hexokinase-I-R-C	0.139059	0.0261358		DNMT1	DNMT1-R-V	-0.537136	0.00519467
IRS1	IRS1-R-V	0.101012	0.0059184		EGFR	EGFR-R-V	-0.214042	0.00520261
MTOR	mTOR-R-V	0.270276	0.0341514		EPHA2	EphA2-R-V	-0.257868	0.00249074
CDH3	P-Cadherin-R-C	0.0773841	0.0252676		ERCC5	ERCC5-R-C	-0.234152	0.00395788
TP53	p53-R-C	0.251482	0.000255546		FASN	FASN-R-V	-0.222464	0.0101513
PXN	Paxillin-R-C	0.190639	0.00319043		GATA6	GATA6-R-V	-0.18684	0.027035
PLCG1	PLC-gamma1_pS1248-R-V	0.712184	0.0483365		GCLC	GCLC-R-C	-0.315826	0.0438864
RPS6KA1/2/3	RSK-R-C	0.156844	0.0387878		KAT2A	GCN5L2-R-V	-0.375869	5.93383e-05
SDHA	SDHA-R-V	0.449557	0.00108756		GLI1	Gli1-R-C	-0.218166	0.0122219
STAT3	Stat3-R-C	0.466857	0.00352255		GLI3	Gli3-R-C	-0.189215	0.0221961
TSC2	Tuberin-R-V	0.267794	0.00382393		GLS	Glutaminase-R-C	-0.166635	0.0400585
					HSPA1A	HSP70-R-C	-0.162069	0.00497762
					INPP4B	INPP4b-R-C	-0.17094	0.0495785
					LDHA	LDHA-R-C	-0.242695	0.0166723
					PMEL	Melanoma-gp100-R-C	-0.230302	0.037068
					MMP14	MMP14-R-V	-0.308084	0.0161344
					MSH2	MSH2-R-C	-0.303874	0.0188148
					MYH9	Myosin-IIa_pS1943-R-V	-0.333242	0.00142214
					NDUFB4	NDUFB4-R-V	-0.133261	0.0268889
					NFE2L2	NRF2-R-C	-0.147435	0.034552
					CDKN1A	p21-R-C	-0.178923	0.0312503
					PAICS	PAICS-R-C	-0.226421	0.0163703
					PAX8	PAX8-R-C	-0.628899	1.60705e-05
					PDCD1	PD-1-R-V	-0.137863	0.0068164
					PHLPP1	PHLPP-R-V	-0.581471	0.00199305
					PLCG2	PLC-gamma2_pY759-R-V	-0.189831	0.00302847
					PREX1	PREX1-R-V	-0.171223	0.0105177
					RAD50	Rad50-R-V	-0.163804	0.045999
					RAD51	Rad51-R-C	-0.510795	0.00106519
					RRM1	RRM1-R-C	-0.194378	0.0489169
					RRM2	RRM2-R-C	-0.444155	0.0131722
					SFRP1	SFRP1-R-V	-0.0874488	0.0464504
					SGK1	SGK1-R-V	-0.291469	0.00191739
					STAT1	Stat1_pY701-R-V	-0.25318	0.00126819
					TFAM	TFAM-R-V	-0.374968	0.00101317
					TFRC	TFRC-R-V	-0.315493	6.01543e-06
					KDR	VEGFR-2_pY1175-R-C	-0.248299	0.0397298
					VHL	VHL-R-C	-0.30129	0.000610101
					XRCC1	XRCC1-R-C	-0.144376	0.0188741
					ZEB1	ZEB1-R-V	-0.25453	0.00169178
